# Supplementary material for: Cardiac CT in Large Vessel Occlusion Stroke for the Evaluation of Non-Thrombotic and Non-Atrial-Fibrillation-Related Embolic Causes
Source: Neurol Int. 2025 Feb 7;17(2):25. doi: 10.3390/neurolint17020025 (PMC11858386; doi:10.3390/neurolint17020025)
Supplement: Supplementary file 1 [file neurolint-17-00025-s001.zip]

Archive with 1 entries (1 files):
- neurolint-3451465-supplementary.pdf
